# Supplementary material for: Identifying Factors Associated with Prolonged Postoperative Mechanical Ventilation in Preterm Infants Undergoing Patent Ductus Arteriosus Ligation Using Machine Learning and SHAP Analysis: A Large-Sample Single-Center Retrospective Analysis
Source: J Clin Med. 2026 Jun 26;15(13):4984. doi: 10.3390/jcm15134984 (PMC13362179; doi:10.3390/jcm15134984)
Supplement: Supplementary file 1 [file jcm-15-04984-s001.zip]

Archive with 1 entries (1 files):
- jcm-4349162-supplementary.pdf
